# Supplementary material for: Analysis of Single- and Double-Stranded DNA Damage in Osteoblastic Cells after Hyperbaric Oxygen Exposure
Source: Antioxidants (Basel). 2023 Apr 1;12(4):851. doi: 10.3390/antiox12040851 (PMC10135236; doi:10.3390/antiox12040851)
Supplement: Supplementary file 1 [file antioxidants-12-00851-s001.zip]

Archive with 1 entries (1 files):
- antioxidants-2280484-supplementary.pdf
